# Supplementary material for: Circular RNA EPHA3 suppresses progression and metastasis in prostate cancer through the miR-513a-3p/BMP2 axis
Source: J Transl Med. 2023 Apr 28;21:288. doi: 10.1186/s12967-023-04132-4 (PMC10148471; doi:10.1186/s12967-023-04132-4)
Supplement: Supplementary file 4 — Additional file 4: The 58 differentially expressed genes (DEGs) were screened and regulated in both PC-3 and DU145 cells after transfected circEPHA3 lentivirus. [file 12967_2023_4132_MOESM4_ESM.xlsx]

## Sheet: PC-3
GeneName	log2FC	Pvalue	padj	PC_OE_1	PC_OE_2	PC_OE_3	PC3_NC_1	PC3_NC_2	PC3_NC_3	EnsemblID	chromosome	start	end
IGFN1	2.49906	7.21419e-11	6.70155e-10	72	62	49	11	10	14	ENSG00000163395	1	201190825	201228952
SESN2	1.92396	4.16876e-32	1.35377e-30	307	389	343	92	120	85	ENSG00000130766	1	28259527	28282491
AC008440.3	1.56697	0.00113914	0.00413792	30	19	41	10	11	12	ENSG00000232324	19	53864763	53866140
SARM1	2.27303	1.21636e-05	6.1552e-05	28	30	31	9	6	5	ENSG00000004139	17	28364356	28404049
ISPD	1.89646	0.00252982	0.00848741	23	15	17	7	3	6	ENSG00000214960	7	16087527	16421322
SCUBE3	1.06631	1.31383e-05	6.61572e-05	103	107	90	39	59	57	ENSG00000146197	6	35214419	35253079
AP006545.1	2.8719	0.00299419	0.00990528	15	10	9	0	1	4	ENSG00000260949	8	38062881	38063791
SOX6	1.33404	0.0181629	0.0487924	22	20	14	7	7	10	ENSG00000110693	11	15966449	16739591
MIR22HG	1.00949	5.75015e-15	7.42215e-14	347	404	339	204	200	183	ENSG00000186594	17	1711493	1717174
ST8SIA5	1.51998	0.00703059	0.0211832	19	26	16	5	9	9	ENSG00000101638	18	46667821	46759257
BMP2	2.18519	0.00212522	0.00726535	12	17	17	5	3	3	ENSG00000125845	20	6767664	6780280
AC008267.3	1.47768	7.7773e-05	0.000349063	40	44	57	19	14	22	ENSG00000234500	7	66511556	66545066
ADAM32	1.91662	0.00487473	0.0153287	24	12	13	4	3	7	ENSG00000197140	8	39106990	39284911
AC243772.2	1.75112	8.39862e-06	4.34726e-05	48	53	36	11	16	17	ENSG00000233030	1	149785659	149793020
HAS2-AS1	1.09982	0.0101787	0.0294113	33	43	23	17	21	12	ENSG00000248690	8	121639293	121644693
TP53INP2	1.33537	8.1345e-57	6.62059e-55	1098	1084	1064	499	486	410	ENSG00000078804	20	34704290	34713439
AL158163.1	1.40745	0.0156028	0.0427592	22	16	16	5	9	8	ENSG00000270589	10	110910596	110912244
FBXO27	-1.02511	5.17589e-10	4.40618e-09	109	91	105	235	224	214	ENSG00000161243	19	38990714	39032785
SH2D2A	-1.1953	2.52762e-06	1.40358e-05	32	45	50	115	97	104	ENSG00000027869	1	156806243	156816862
GPR68	-1.03108	0.000830757	0.00310528	26	31	27	58	60	68	ENSG00000119714	14	91232532	91253925
DPF1	-1.07998	2.00444e-08	1.43929e-07	92	78	62	192	173	166	ENSG00000011332	19	38211006	38229714
DUSP2	-2.49392	0.000581343	0.00223705	2	3	4	15	21	19	ENSG00000158050	2	96143166	96145440
LARGE2	-1.18499	1.64282e-08	1.19062e-07	59	60	55	159	136	134	ENSG00000165905	11	45921621	45929096
FNDC10	-1.36635	0.000854788	0.00318692	15	14	19	28	55	51	ENSG00000228594	1	1598012	1600096
AC019069.1	-1.62818	5.62911e-10	4.77946e-09	32	35	31	92	118	118	ENSG00000272711	2	74832655	74833987
POF1B	-1.3519	1.91792e-05	9.43536e-05	22	26	35	75	59	96	ENSG00000124429	X	85277396	85379743
RDM1	-1.68555	3.56222e-06	1.94205e-05	24	10	21	80	56	56	ENSG00000278023	17	35918066	35930773
IL32	-1.62789	3.22036e-08	2.25657e-07	24	23	29	92	90	73	ENSG00000008517	16	3065297	3082192
IL7R	-2.04706	3.69578e-26	9.20491e-25	53	56	68	240	243	310	ENSG00000168685	5	35852695	35879603
HSD11B2	-1.66348	0.005066	0.0158609	7	7	5	13	27	25	ENSG00000176387	16	67430652	67437553
NAAA	-1.50803	3.00204e-31	9.38838e-30	145	174	136	452	469	481	ENSG00000138744	4	75913657	75941051
SPTLC3	-1.00409	3.35674e-64	3.45478e-62	1091	1103	1070	2305	2446	2344	ENSG00000172296	20	13008979	13169103
AC092645.1	-1.43738	0.000174418	0.000737078	16	14	17	43	53	42	ENSG00000278962	2	112188364	112190635
ENTPD2	-1.47354	0.000941189	0.00347598	20	9	10	41	28	48	ENSG00000054179	9	137048098	137054045
ANPEP	-1.31668	2.71504e-160	1.88617e-157	1959	1835	1704	5038	4855	4943	ENSG00000166825	15	89784889	89815401
ZDHHC23	-1.00617	7.90397e-13	8.63268e-12	163	140	135	331	297	325	ENSG00000184307	3	113947901	113965401
MFSD2A	-1.10242	7.06615e-05	0.000318911	28	58	41	104	83	109	ENSG00000168389	1	39955112	39969968
SECTM1	-1.20232	4.0831e-39	1.76499e-37	360	386	374	878	933	982	ENSG00000141574	17	82321024	82334074
BATF3	-2.04785	1.29039e-05	6.50614e-05	8	11	8	36	55	30	ENSG00000123685	1	212686418	212699985
DDN	-1.75074	4.83221e-09	3.73e-08	29	31	15	92	95	86	ENSG00000181418	12	48995149	48999309
BDH1	-1.13988	7.01889e-09	5.29602e-08	72	62	95	190	178	180	ENSG00000161267	3	197509783	197573323
MMD	-1.25176	8.72136e-24	1.92563e-22	181	174	158	464	453	407	ENSG00000108960	17	55392613	55421992
COL3A1	-1.34511	1.89056e-10	1.68e-09	51	69	56	165	179	141	ENSG00000168542	2	188974320	189012746
PI3	-2.18562	1.49783e-61	1.40076e-59	178	114	152	809	729	652	ENSG00000124102	20	45174876	45176544
TCF19	-1.2305	2.07804e-58	1.77289e-56	718	650	734	1845	1883	1622	ENSG00000137310	6	31158542	31167159
TSPAN33	-1.14877	1.18883e-10	1.08011e-09	76	89	80	198	199	192	ENSG00000158457	7	129144892	129169697
ZNF488	-1.0091	0.0046777	0.014776	23	27	18	42	44	62	ENSG00000265763	10	47365496	47384273
PLAT	-1.93059	0	0	2795	2812	2555	11863	11058	10805	ENSG00000104368	8	42175233	42207724
ADAM11	-1.36219	5.26392e-08	3.58773e-07	48	50	31	134	99	126	ENSG00000073670	17	44759031	44781846
MROH6	-1.42138	2.59355e-10	2.27867e-09	39	84	68	200	177	179	ENSG00000204839	8	143566187	143572971
ATP6V0E2-AS1	-1.02409	0.000545135	0.00210522	36	27	36	58	80	80	ENSG00000204934	7	149867697	149880610
MESP1	-1.07461	3.59636e-10	3.11332e-09	113	113	82	221	257	224	ENSG00000166823	15	89748661	89751310
CLDN23	-1.03488	0.0183177	0.0491335	25	15	8	33	32	41	ENSG00000253958	8	8701938	8704106
CTSV	-1.43229	2.51087e-17	3.79204e-16	100	87	77	236	260	275	ENSG00000136943	9	97029679	97039643
SELENOW	-1.12405	2.22006e-38	9.30702e-37	426	395	390	987	987	887	ENSG00000178980	19	47778572	47784686
SLC29A1	-1.20254	1.02685e-77	1.59794e-75	781	749	705	1894	1871	1809	ENSG00000112759	6	44219505	44234151
ALDH3A1	-1.6196	1.71361e-06	9.74655e-06	21	16	20	70	66	54	ENSG00000108602	17	19737984	19748943
CCDC74B	-1.13871	0.00245547	0.00826649	19	13	38	65	53	50	ENSG00000152076	2	130139287	130145134

## Sheet: DU145
GeneName	log2FC	Pvalue	padj	DU145_OE_1	DU145_OE_2	DU145_OE_3	DU145_NC_1	DU145_NC_2	DU145_NC_3	EnsemblID	chromosome	start	end
IGFN1	1.08147	6.50192e-10	7.68048e-09	205	207	269	139	125	103	ENSG00000163395	1	201190825	201228952
SESN2	1.11082	1.45593e-38	3.2124e-36	3920	5224	4095	2462	2012	2416	ENSG00000130766	1	28259527	28282491
AC008440.3	1.2019	0.00191116	0.00695901	42	34	46	18	17	25	ENSG00000232324	19	53864763	53866140
SARM1	1.10155	1.54087e-07	1.26926e-06	129	152	129	82	58	76	ENSG00000004139	17	28364356	28404049
ISPD	1.4908	0.000983114	0.00386612	28	32	29	13	14	9	ENSG00000214960	7	16087527	16421322
SCUBE3	1.6895	3.29943e-07	2.59117e-06	82	50	82	26	25	25	ENSG00000146197	6	35214419	35253079
AP006545.1	1.27867	0.0024356	0.00866107	26	38	44	18	11	21	ENSG00000260949	8	38062881	38063791
SOX6	1.59671	4.90753e-09	5.14168e-08	103	81	110	43	31	37	ENSG00000110693	11	15966449	16739591
MIR22HG	1.01288	2.02615e-23	1.16623e-21	779	1048	917	525	470	535	ENSG00000186594	17	1711493	1717174
ST8SIA5	1.6127	8.56864e-06	5.22405e-05	40	54	67	27	18	15	ENSG00000101638	18	46667821	46759257
BMP2	1.19476	9.44578e-136	5.8356e-132	11505	13424	11486	6527	5943	5549	ENSG00000125845	20	6767664	6780280
AC008267.3	1.45965	0.00165627	0.00612842	30	35	24	17	13	7	ENSG00000234500	7	66511556	66545066
ADAM32	1.02449	0.000293593	0.00129558	64	112	93	57	32	59	ENSG00000197140	8	39106990	39284911
AC243772.2	1.5414	0.0178596	0.048937	11	18	15	5	7	5	ENSG00000233030	1	149785659	149793020
HAS2-AS1	1.51038	0.000882483	0.00350986	27	33	30	15	13	8	ENSG00000248690	8	121639293	121644693
TP53INP2	1.07031	2.55504e-19	9.80439e-18	383	496	454	267	241	211	ENSG00000078804	20	34704290	34713439
AL158163.1	1.05824	0.015775	0.0440987	30	43	21	23	12	16	ENSG00000270589	10	110910596	110912244
FBXO27	-3.33258	0.0130465	0.0375473	1	0	1	8	7	8	ENSG00000161243	19	38990714	39032785
SH2D2A	-1.15422	8.11752e-07	5.95606e-06	58	59	46	153	161	100	ENSG00000027869	1	156806243	156816862
GPR68	-1.87522	0.00741449	0.0230455	3	3	7	22	24	9	ENSG00000119714	14	91232532	91253925
DPF1	-1.53473	0.000165711	0.000771295	16	18	11	45	68	35	ENSG00000011332	19	38211006	38229714
DUSP2	-1.11952	7.17209e-09	7.3644e-08	73	145	106	256	318	217	ENSG00000158050	2	96143166	96145440
LARGE2	-2.90835	0.013839	0.039442	2	1	0	12	8	6	ENSG00000165905	11	45921621	45929096
FNDC10	-1.40036	1.75438e-08	1.69265e-07	31	54	45	135	152	101	ENSG00000228594	1	1598012	1600096
AC019069.1	-1.67942	2.39723e-06	1.62451e-05	9	25	21	71	68	59	ENSG00000272711	2	74832655	74833987
POF1B	-3.36788	0.0030759	0.010628	0	1	2	8	20	7	ENSG00000124429	X	85277396	85379743
RDM1	-1.8997	0.00448307	0.0148239	5	5	3	17	23	15	ENSG00000278023	17	35918066	35930773
IL32	-1.34651	8.11217e-38	1.67057e-35	267	313	265	888	871	681	ENSG00000008517	16	3065297	3082192
IL7R	-1.73867	3.13274e-05	0.000170121	12	19	17	77	81	26	ENSG00000168685	5	35852695	35879603
HSD11B2	-1.46215	4.01027e-09	4.25208e-08	34	51	48	158	163	96	ENSG00000176387	16	67430652	67437553
NAAA	-1.32123	2.56814e-09	2.80483e-08	66	79	40	192	186	146	ENSG00000138744	4	75913657	75941051
SPTLC3	-2.41762	4.0821e-05	0.000217095	5	6	3	33	29	23	ENSG00000172296	20	13008979	13169103
AC092645.1	-1.09252	3.22241e-06	2.12996e-05	44	50	60	139	136	99	ENSG00000278962	2	112188364	112190635
ENTPD2	-3.29911	1.58145e-07	1.30096e-06	1	7	2	35	43	32	ENSG00000054179	9	137048098	137054045
ANPEP	-2.30445	3.90138e-36	7.0202e-34	57	60	69	397	390	262	ENSG00000166825	15	89784889	89815401
ZDHHC23	-1.14372	2.70753e-15	6.46668e-14	124	132	135	354	334	293	ENSG00000184307	3	113947901	113965401
MFSD2A	-3.61995	1.85199e-06	1.27318e-05	2	2	2	28	36	20	ENSG00000168389	1	39955112	39969968
SECTM1	-1.10104	9.12607e-06	5.52392e-05	39	66	52	158	138	87	ENSG00000141574	17	82321024	82334074
BATF3	-1.84622	9.41844e-10	1.08626e-08	20	34	27	83	138	105	ENSG00000123685	1	212686418	212699985
DDN	-1.92168	1.33622e-16	3.76947e-15	33	44	41	184	194	130	ENSG00000181418	12	48995149	48999309
BDH1	-2.10888	1.09042e-12	1.89231e-11	13	30	27	137	115	90	ENSG00000161267	3	197509783	197573323
MMD	-1.78406	9.19027e-05	0.00045229	4	17	13	51	50	31	ENSG00000108960	17	55392613	55421992
COL3A1	-3.3962	0.0124424	0.0359985	0	0	2	10	6	8	ENSG00000168542	2	188974320	189012746
PI3	-2.50658	0.0122826	0.0356366	2	0	3	17	6	10	ENSG00000124102	20	45174876	45176544
TCF19	-1.08599	6.7471e-22	3.29081e-20	314	396	377	999	961	667	ENSG00000137310	6	31158542	31167159
TSPAN33	-1.65158	0.00150792	0.00565286	6	15	5	40	27	25	ENSG00000158457	7	129144892	129169697
ZNF488	-2.54334	1.42663e-06	9.95149e-06	6	7	4	46	39	28	ENSG00000265763	10	47365496	47384273
PLAT	-2.11813	3.95131e-05	0.000210744	6	9	8	40	54	20	ENSG00000104368	8	42175233	42207724
ADAM11	-1.37033	0.000161831	0.00075513	17	18	18	58	56	42	ENSG00000073670	17	44759031	44781846
MROH6	-1.87887	4.07461e-30	4.39063e-28	81	96	90	401	428	288	ENSG00000204839	8	143566187	143572971
ATP6V0E2-AS1	-1.25717	0.0039899	0.0133844	10	14	15	37	30	38	ENSG00000204934	7	149867697	149880610
MESP1	-1.07359	4.81849e-05	0.000252206	39	59	34	108	125	81	ENSG00000166823	15	89748661	89751310
CLDN23	-2.22975	0.00288252	0.0100403	3	3	3	18	16	14	ENSG00000253958	8	8701938	8704106
CTSV	-2.91913	4.46526e-08	4.0251e-07	3	8	6	39	74	32	ENSG00000136943	9	97029679	97039643
SELENOW	-1.2933	6.7357e-12	1.0412e-10	75	94	82	235	282	181	ENSG00000178980	19	47778572	47784686
SLC29A1	-1.46924	1.5471e-41	4.0386e-39	237	300	217	842	816	704	ENSG00000112759	6	44219505	44234151
ALDH3A1	-1.06502	3.8397e-05	0.000205382	39	56	48	134	133	74	ENSG00000108602	17	19737984	19748943
CCDC74B	-2.13188	0.00101504	0.00397901	3	7	3	21	25	18	ENSG00000152076	2	130139287	130145134
